# Supplementary material for: Phytoplankton Toxins and Their Potential Therapeutic Applications: A Journey toward the Quest for Potent Pharmaceuticals
Source: Mar Drugs. 2022 Apr 18;20(4):271. doi: 10.3390/md20040271 (PMC9030253; doi:10.3390/md20040271)
Supplement: Supplementary file 1 [file marinedrugs-20-00271-s001.zip]

Archive with 1 entries (1 files):
- marinedrugs-1657816-supplementary.pdf
